# Supplementary material for: Cross-Cultural Adaptation and Validation of the Mini-Eating and Drinking Ability Classification System for Korean Children with Cerebral Palsy Aged 18–36 Months
Source: Children (Basel). 2025 Oct 7;12(10):1348. doi: 10.3390/children12101348 (PMC12564789; doi:10.3390/children12101348)
Supplement: Supplementary file 1 [file children-12-01348-s001.zip]

Archive with 1 entries (1 files):
- children-3888582-supplementary.pdf
